# Supplementary material for: Integrating bulk and single‐cell data to predict the prognosis and identify the immune landscape in HNSCC
Source: J Cell Mol Med. 2023 Oct 26;28(1):e18009. doi: 10.1111/jcmm.18009 (PMC10805493; doi:10.1111/jcmm.18009)
Supplement: Supplementary file 1 — Table S1: [file JCMM-28-e18009-s001.xlsx]

## Sheet: Figure 8
		Clinical information of patients								RT-qPCR of pateint's sample							IHC_score based on the expression density
	Number	Age	Sex	LN	Stage	Grade	Status	Days		CCND1	FTH1	YWHAG	TNFRSF12A	Risk_score calculated based on the prognostic model	Risk_group classified by median of the Risk_score		CCND1	FTH1	YWHAG	TNFRSF12A
	1	73	male	0	1	3	0	338		3.2	4.1	7.4	3.4	3.383	high		120	140	240	98
	2	53	male	0	1	1	0	509		1.8	1.1	3.4	2.2	1.587	low		60	40	60	45
	3	83	male	0	1	2	0	669		1.1	1.1	2.1	1.8	1.1829	low		43	35	56	76
	4	88	male	0	1	2	0	436		5.7	7.2	5.8	6.7	4.865	high		160	240	160	200
	5	59	male	0	1	2	1	227		8.5	6.8	7.2	7.5	5.516	high		210	210	240	210
	6	44	male	0	1	3	1	610		4.6	3.1	2	1.6	1.8872	low		160	98	64	76
	7	67	male	0	1	2	1	399		8.9	5.4	7.2	8.2	5.4412	high		261	120	270	240
	8	47	male	0	1	2	1	302		9.3	7.8	6.7	6.4	5.4335	high		270	160	120	180
	9	54	female	0	1	3	0	489		1.3	1.9	3.1	2.3	1.6795	low		67	69	60	67
	10	85	male	0	1	2	0	257		2.4	3.1	3.7	2.1	2.0981	low		88	67	88	80
	11	66	male	0	1	1	1	503		3.6	4.2	4.1	4.2	3.0681	low		98	88	46	160
	12	62	male	0	2	1	1	307		5.8	4.5	6.4	7.2	4.5388	high		124	124	222	198
	13	62	male	0	1	2	1	214		7.5	6.8	3.5	5.6	4.2671	high		160	88	180	140
	14	80	female	0	1	2	1	397		6.7	4.2	4.3	5.9	3.8555	high		166	43	146	80
	15	45	male	0	1	1	1	300		9.7	8.2	5.1	6.4	5.2751	high		210	120	168	168
	16	49	male	0	1	2	0	590		4.4	3.9	4.3	6.3	3.6659	high		88	80	88	124
	17	66	male	0	1	2	0	574		2.1	1.9	3.2	1	1.4392	low		67	66	68	80
	18	23	female	0	1	1	0	641		1.5	3.4	5.8	1.2	2.2094	low		40	120	120	56
	19	68	male	0	1	2	0	512		5.1	1.2	2.4	1.1	1.4752	low		120	66	80	40
	20	60	male	0	1	1	1	409		2.9	1.5	1.6	1.4	1.2552	low		46	45	50	32
